# Supplementary material for: Assessing resource use: a case study with the Human Disease Ontology
Source: Database (Oxford). 2023 Feb 28;2023:baad007. doi: 10.1093/database/baad007 (PMC9972798; doi:10.1093/database/baad007)
Supplement: baad007_Supp [file baad007_supp.zip › suppl_data/Supp_Table1.xlsx]

## Sheet: Supplementary Table 1
Supplementary Table 1. Summary of the research roles played by biomedical resources using the Disease Ontology based on "cited by" publications from September 2021 to October 2022.
Resource Role	Count	Percent
prediction	17	0.202381
data	10	0.119048
analysis	9	0.107143
visualization	7	0.0833333
enrichment analysis	6	0.0714286
data > harmonization	5	0.0595238
NAa	5	0.0595238
model organism database	3	0.0357143
NLP > NER	3	0.0357143
curation > computer-assisted	2	0.0238095
data > aggregation	2	0.0238095
de novo network construction	2	0.0238095
literature discovery	2	0.0238095
present information	2	0.0238095
visualization > network	2	0.0238095
AI learner	1	0.0119048
causal analysis	1	0.0119048
clustering	1	0.0119048
data > quality rating	1	0.0119048
decision support system	1	0.0119048
NLP	1	0.0119048
phenotypic screening	1	0.0119048
TOTAL	84
aNA = incomplete curation
