# Supplementary material for: Assessing resource use: a case study with the Human Disease Ontology
Source: Database (Oxford). 2023 Feb 28;2023:baad007. doi: 10.1093/database/baad007 (PMC9972798; doi:10.1093/database/baad007)
Supplement: baad007_Supp [file baad007_supp.zip › suppl_data/Supp_Table2.xlsx]

## Sheet: Supplementary Table 2
Supplementary Table 2. Summary of the research areas using the Disease Ontology described in "cited by" publications from September 2021 to October 2022.
Research Area	Count	Percent
association > disease-genetic	26	0.214876
biomedical literature mining	4	0.0330579
lncRNA	4	0.0330579
brain	3	0.0247934
drug > repurposing	3	0.0247934
miRNA	3	0.0247934
association > disease-protein	2	0.0165289
biomarkers	2	0.0165289
circRNA	2	0.0165289
dietary supplement > herbal	2	0.0165289
exposure	2	0.0165289
genomics	2	0.0165289
human disease	2	0.0165289
knowledge graphs	2	0.0165289
protein > protein interactions	2	0.0165289
NAa	2	0.0165289
amyloids	1	0.00826446
anatomical structure	1	0.00826446
association > disease-disease	1	0.00826446
association > disease-metabolite	1	0.00826446
association > drug-gene	1	0.00826446
bacteria	1	0.00826446
biology	1	0.00826446
chemigenomics	1	0.00826446
comorbidities	1	0.00826446
dietary supplement > repurposing	1	0.00826446
DNA structure	1	0.00826446
drug > development	1	0.00826446
drug > discovery	1	0.00826446
drug > indications	1	0.00826446
drug > targets	1	0.00826446
enhancers	1	0.00826446
flies	1	0.00826446
food	1	0.00826446
fumarate	1	0.00826446
genetic drivers	1	0.00826446
gluten	1	0.00826446
health outcomes	1	0.00826446
high-dimensional visualization	1	0.00826446
inflammation	1	0.00826446
liquid-liquid phase separation	1	0.00826446
medical terminology	1	0.00826446
metadata	1	0.00826446
model organisms	1	0.00826446
molecular interactions	1	0.00826446
multi-species	1	0.00826446
national research data infrastructure	1	0.00826446
NER	1	0.00826446
neurons	1	0.00826446
NLP	1	0.00826446
omics	1	0.00826446
ontology > relationships	1	0.00826446
patient data	1	0.00826446
PBPK modeling	1	0.00826446
pharmacology	1	0.00826446
plants	1	0.00826446
plasmids	1	0.00826446
protein > pathogenic	1	0.00826446
R-loops	1	0.00826446
Radiology	1	0.00826446
rare disease	1	0.00826446
sex differences	1	0.00826446
single-cell transcriptomics	1	0.00826446
survival analysis	1	0.00826446
systems pharmacology	1	0.00826446
toxicogenomics	1	0.00826446
transcriptomics	1	0.00826446
urban populations	1	0.00826446
variant > annotation	1	0.00826446
variant > interpretation	1	0.00826446
variant > synonymous single nucleotide	1	0.00826446
worms	1	0.00826446
yeast	1	0.00826446
zebrafish	1	0.00826446
TOTAL	121
aNA = incomplete curation
