# Supplementary material for: Assessing resource use: a case study with the Human Disease Ontology
Source: Database (Oxford). 2023 Feb 28;2023:baad007. doi: 10.1093/database/baad007 (PMC9972798; doi:10.1093/database/baad007)
Supplement: baad007_Supp [file baad007_supp.zip › suppl_data/Supp_Table3.xlsx]

## Sheet: Supplementary Table 3
Supplementary Table 3. Summary of diseases specified in "cited by" publications from September 2021 to October 2022 that used the Disease Ontology.
Disease	Count	Percent
None annotated	55	0.733333
cancer (DOID:162)	5	0.0666667
COVID-19 (DOID:0080600)	2	0.0266667
age related macular degeneration (DOID:10871)	1	0.0133333
amyloidosis (DOID:9120)	1	0.0133333
amyotrophic lateral sclerosis (DOID:332)	1	0.0133333
ankylosing spondylitis (DOID:7147)	1	0.0133333
brain disease (DOID:936)	1	0.0133333
congestive heart failure (DOID:6000)	1	0.0133333
Ehlers-Danlos syndrome periodontal type 1 (DOID:0080986)	1	0.0133333
gastrointestinal stromal tumor (DOID:9253)	1	0.0133333
myocardial infarction (DOID:5844)	1	0.0133333
relapsing-remitting multiple sclerosis (DOID:2378)	1	0.0133333
systemic lupus erythematosus (DOID:9074)	1	0.0133333
Turner syndrome (DOID:3491)	1	0.0133333
urinary bladder cancer (DOID:11054)	1	0.0133333
TOTAL	75
